# Supplementary material for: Design, Synthesis and Anticancer Evaluation of Substituted Cinnamic Acid Bearing 2-Quinolone Hybrid Derivatives
Source: Molecules. 2021 Aug 4;26(16):4724. doi: 10.3390/molecules26164724 (PMC8400797; doi:10.3390/molecules26164724)
Supplement: Supplementary file 1 [file molecules-26-04724-s001.zip]

Archive with 1 entries (1 files):
- molecules-1316024-supplementary.pdf
